# Supplementary material for: A Scoping Review on Hepatoprotective Mechanism of Herbal Preparations through Gut Microbiota Modulation
Source: Curr Issues Mol Biol. 2024 Oct 16;46(10):11460–502. doi: 10.3390/cimb46100682 (PMC11506797; doi:10.3390/cimb46100682)
Supplement: Supplementary file 1 [file cimb-46-00682-s001.zip]

Archive with 1 entries (1 files):
- Supplementary Materials Table S1 PDF.pdf
